# Supplementary material for: Impact of climate change on the distribution of insectivorous bats: Implications for small-scale farming in southern Mexico
Source: PLoS One. 2024 Dec 2;19(12):e0310623. doi: 10.1371/journal.pone.0310623 (PMC11611147; doi:10.1371/journal.pone.0310623)
Supplement: S2 File — (XLSX) [file pone.0310623.s002.xlsx]

## Sheet: 245_BCC_2030
Species	Losses (# of pixels)	Gains (# of pixels)	% Loss	% Gained	Range change	# of pixels with climatic suitability under baseline scenario	# of pixels under non-dispersal assumption	# of pixels under limited full-dispersal assumption
Mimon cozumelae	521	70	0.644802	0.0866337	-0.558168	808	287	357
Balantiopteryx io	2960	296	0.608178	0.0608178	-0.54736	4867	1907	2203
Thyroptera tricolor	86	3	0.502924	0.0175439	-0.48538	171	85	88
Lophostoma brasiliense	509	185	0.602367	0.218935	-0.383432	845	336	521
Lampronycteris brachyotis	2195	137	0.371593	0.0231928	-0.3484	5907	3712	3849
Corynorhinus mexicanus	350	3	0.333016	0.00285442	-0.330162	1051	701	704
Thyroptera tricolor	502	39	0.35007	0.0271967	-0.322873	1434	932	971
Myotis velifer	496	38	0.34807	0.0266667	-0.321404	1425	929	967
Peropteryx macrotis	2129	343	0.373443	0.0601649	-0.313278	5701	3572	3915
Myotis keaysi	3095	208	0.334161	0.0224574	-0.311704	9262	6167	6375
Pteronotus davyi	2907	361	0.352236	0.0437417	-0.308494	8253	5346	5707
Pteronotus gymnonotus	442	102	0.395349	0.0912343	-0.304114	1118	676	778
Mormoops megalophylla	1940	113	0.303078	0.0176535	-0.285424	6401	4461	4574
Myotis thysanodes	170	0	0.283806	0	-0.283806	599	429	429
Eptesicus fuscus	380	15	0.279823	0.0110457	-0.268778	1358	978	993
Perimyotis subflavus	215	38	0.324773	0.0574018	-0.267372	662	447	485
Bauerus dubiaquercus	1229	55	0.259009	0.0115911	-0.247418	4745	3516	3571
Tadarida brasiliensis	446	91	0.308224	0.0628887	-0.245335	1447	1001	1092
Myotis californicus	235	17	0.263158	0.019037	-0.244121	893	658	675
Lophostoma brasiliense	720	286	0.250696	0.0995822	-0.151114	2872	2152	2438
Eumops auripendulus	875	297	0.224878	0.07633	-0.148548	3891	3016	3313
Myotis fortidens	665	393	0.204678	0.12096	-0.0837181	3249	2584	2977
Eumops underwoodi	237	116	0.116405	0.0569745	-0.0594303	2036	1799	1915
Lasiurus blossevillii	543	277	0.117177	0.0597756	-0.0574018	4634	4091	4368
Myotis nigricans	1089	861	0.266324	0.210565	-0.0557594	4089	3000	3861
Lonchorhina aurita	519	362	0.163516	0.114052	-0.0494644	3174	2655	3017
Platyrrhinus helleri	555	377	0.149314	0.101426	-0.0478881	3717	3162	3539
Peropteryx kappleri	479	343	0.123454	0.0884021	-0.0350515	3880	3401	3744
Mimon cozumelae	0	0	0	0	0	2935	2935	2935
Diclidurus albus	296	299	0.0663826	0.0670554	0.000672797	4459	4163	4462
Glyphonycteris sylvestris	494	505	0.34887	0.356638	0.00776836	1416	922	1427
Median	509	137	0.279823	0.0574018	-0.247418	3174	2655	2977
Myotis elegans	631	723	0.172216	0.197325	0.0251092	3664	3033	3756
Saccopteryx bilineata	1086	1232	0.191873	0.217668	0.0257951	5660	4574	5806
Mean	828.963	281.074	0.240768	0.0832607	-0.158433	3507.93	2678.59	2966.52
Lasiurus borealis	123	147	0.199029	0.237864	0.038835	618	495	642
Molossus coibensis	9	27	0.0234987	0.0704961	0.0469974	383	374	401
Pteronotus parnellii	252	860	0.0246431	0.0840994	0.0594563	10226	9974	10834
Lasiurus intermedius	551	921	0.0915434	0.153015	0.061472	6019	5468	6389
Lasiurus xanthinus	966	1254	0.233164	0.302679	0.0695148	4143	3177	4431
Rhynchonycteris naso	391	703	0.0912698	0.164099	0.0728291	4284	3893	4596
Rhogeessa tumida	136	916	0.0158305	0.106623	0.0907927	8591	8455	9371
Lasiurus ega	209	935	0.0268362	0.120056	0.0932203	7788	7579	8514
Phyllostomus discolor	615	861	0.240705	0.336986	0.0962818	2555	1940	2801
Lampronycteris brachyotis	47	58	0.451923	0.557692	0.105769	104	57	115
Micronycteris microtis	1022	1561	0.207176	0.31644	0.109264	4933	3911	5472
Micronycteris schmidtorum	442	1385	0.0521226	0.163325	0.111203	8480	8038	9423
Macrotus waterhousii	53	821	0.00991395	0.153573	0.143659	5346	5293	6114
Nyctinomops femorosaccus	6	173	0.00537153	0.154879	0.149508	1117	1111	1284
Nyctinomops macrotis	78	200	0.0979899	0.251256	0.153266	796	718	918
Balantiopterix plicata	41	395	0.0181336	0.174701	0.156568	2261	2220	2615
Rhogeessa parvula	427	1348	0.0736207	0.232414	0.158793	5800	5373	6721
Nyctinomops laticaudatus	76	1349	0.0107618	0.191022	0.180261	7062	6986	8335
Molossus rufus	213	1745	0.0266217	0.218098	0.191476	8001	7788	9533
Mimon crenulatum	449	1259	0.111304	0.312097	0.200793	4034	3585	4844
Eptesicus furinalis	664	1806	0.125307	0.340819	0.215512	5299	4635	6441
Pteronotus personatus	927	2173	0.174019	0.407922	0.233903	5327	4400	6573
Nyctinomops aurispinosus	2	231	0.00209644	0.242138	0.240042	954	952	1183
Saccopteryx leptura	155	611	0.0884199	0.348545	0.260125	1753	1598	2209
Molossus sinaloae	188	1057	0.0565584	0.31799	0.261432	3324	3136	4193
Macrophyllum macrophyllum	127	826	0.0726961	0.472811	0.400114	1747	1620	2446
Molossus pretiosus	153	518	0.195652	0.662404	0.466752	782	629	1147
Eptesicus brasiliensis	95	259	0.275362	0.750725	0.475362	345	250	509
Lophostoma evotis	351	2005	0.112356	0.641805	0.529449	3124	2773	4778
Eumops bonariensis	1	3103	0.00018305	0.568003	0.56782	5463	5462	8565
Eumops nanus	156	767	0.169935	0.835512	0.665577	918	762	1529
Myotis albescens	314	3328	0.1251	1.3259	1.2008	2510	2196	5524
Rhogeessa aeneus	57	3109	0.0253898	1.38486	1.35947	2245	2188	5297

## Sheet: 585_BCC_2030
Species	Losses (# of pixels)	Gains (# of pixels)	% Loss	% Gained	Range change	# of pixels with climatic suitability under baseline scenario	# of pixels under non-dispersal assumption	# of pixels under limited full-dispersal assumption
Phylloderma stenops	554	34	0.685644	0.0420792	-0.643564	808	254	288
Bauerus dubiaquercus	2149	67	0.452898	0.0141201	-0.438778	4745	2596	2663
Lampronycteris brachyotis	2463	108	0.416963	0.0182834	-0.39868	5907	3444	3552
Pteronotus gymnonotus	481	45	0.430233	0.0402504	-0.389982	1118	637	682
Myotis keaysi	3883	296	0.41924	0.0319585	-0.387281	9262	5379	5675
Promops centralis	1913	356	0.457765	0.0851878	-0.372577	4179	2266	2622
Rhogeessa genowaysi	69	6	0.403509	0.0350877	-0.368421	171	102	108
Tadarida brasiliensis	533	34	0.368348	0.0234969	-0.344851	1447	914	948
Peropteryx macrotis	2245	371	0.393791	0.0650763	-0.328714	5701	3456	3827
Perimyotis subflavus	289	73	0.436556	0.110272	-0.326284	662	373	446
Thyroptera tricolor	524	68	0.365411	0.0474198	-0.317992	1434	910	978
Eptesicus fuscus	432	2	0.318115	0.00147275	-0.316642	1358	926	928
Balantiopteryx io	507	242	0.6	0.286391	-0.313609	845	338	580
Myotis thysanodes	181	1	0.30217	0.00166945	-0.300501	599	418	419
Myotis californicus	247	4	0.276596	0.00447928	-0.272116	893	646	650
Myotis velifer	391	38	0.274386	0.0266667	-0.247719	1425	1034	1072
Corynorhinus mexicanus	288	28	0.274025	0.0266413	-0.247383	1051	763	791
Median	515.5	56	0.410236	0.0335231	-0.336783	1391.5	912	938
Eumops auripendulus	1087	144	0.279363	0.0370085	-0.242354	3891	2804	2948
Pteronotus davyi	2378	445	0.288173	0.0539263	-0.234246	8252	5874	6319
Mormoops megalophylla	1476	416	0.230589	0.0649898	-0.165599	6401	4925	5341
Mean	1076.45	134.952	0.384953	0.05	-0.333051	2930.5	1855.76	1989.29
Lasiurus blossevillii	745	316	0.160768	0.0681916	-0.0925766	4634	3889	4205
Lasiurus borealis	112	55	0.18123	0.0889968	-0.092233	618	506	561
Platyrrhinus helleri	659	317	0.177294	0.0852838	-0.0920097	3717	3058	3375
Lonchorhina aurita	464	325	0.146188	0.102394	-0.0437933	3174	2710	3035
Eumops underwoodi	250	175	0.12279	0.0859528	-0.0368369	2036	1786	1961
Lophostoma brasiliense	404	486	0.140669	0.16922	0.0285515	2872	2468	2954
Molossus coibensis	10	23	0.0261097	0.0600522	0.0339426	383	373	396
Diclidurus albus	351	535	0.0787172	0.119982	0.0412649	4459	4108	4643
Peropteryx kappleri	332	521	0.085567	0.134278	0.0487113	3880	3548	4069
Myotis fortidens	510	677	0.156971	0.208372	0.0514004	3249	2739	3416
Mimon cozumelae	195	319	0.100775	0.164858	0.0640827	1935	1740	2059
Micronycteris schmidtorum	532	1421	0.0627358	0.167571	0.104835	8480	7948	9369
Myotis elegans	544	940	0.148472	0.25655	0.108079	3664	3120	4060
Pteronotus parnellii	58	1284	0.00567182	0.125562	0.11989	10226	10168	11452
Lasiurus xanthinus	478	1000	0.115375	0.241371	0.125996	4143	3665	4665
Rhynchonycteris naso	254	891	0.0592904	0.207983	0.148693	4284	4030	4921
Rhogeessa tumida	69	1430	0.00803166	0.166453	0.158422	8591	8522	9952
Nyctinomops femorosaccus	4	189	0.00358102	0.169203	0.165622	1117	1113	1302
Eptesicus furinalis	682	1622	0.128704	0.306095	0.177392	5299	4617	6239
Lasiurus intermedius	338	1414	0.0561555	0.234923	0.178767	6019	5681	7095
Lasiurus ega	52	1542	0.00667694	0.197997	0.19132	7788	7736	9278
Macrotus waterhousii	60	1089	0.0112233	0.203704	0.19248	5346	5286	6375
Rhogeessa parvula	268	1459	0.0462069	0.251552	0.205345	5800	5532	6991
Molossus sinaloae	438	1121	0.131769	0.337244	0.205475	3324	2886	4007
Nyctinomops laticaudatus	34	1744	0.0048145	0.246956	0.242141	7062	7028	8772
Phyllostomus discolor	404	1026	0.158121	0.401566	0.243444	2555	2151	3177
Saccopteryx leptura	237	666	0.135197	0.37992	0.244723	1753	1516	2182
Saccopteryx bilineata	793	2245	0.140106	0.396643	0.256537	5660	4867	7112
Nyctinomops aurispinosus	1	270	0.00104822	0.283019	0.281971	954	953	1223
Molossus rufus	34	2400	0.00424947	0.299963	0.295713	8001	7967	10367
Myotis nigricans	770	2131	0.18831	0.521154	0.332844	4089	3319	5450
Mimon crenulatum	327	1707	0.081061	0.423153	0.342092	4034	3707	5414
Nyctinomops macrotis	41	337	0.0515075	0.423367	0.371859	796	755	1092
Molossus pretiosus	207	500	0.264706	0.639386	0.37468	782	575	1075
Micronycteris microtis	504	2355	0.102169	0.477397	0.375228	4933	4429	6784
Balantiopterix plicata	5	880	0.00221141	0.389208	0.386997	2261	2256	3136
Glyphonycteris sylvestris	404	954	0.285311	0.673729	0.388418	1416	1012	1966
Pteronotus personatus	493	2815	0.0925474	0.52844	0.435893	5327	4834	7649
Macrophyllum macrophyllum	107	947	0.0612479	0.542072	0.480824	1747	1640	2587
Eumops bonariensis	1	3308	0.00018305	0.605528	0.605345	5463	5462	8770
Eumops nanus	110	975	0.119826	1.06209	0.942266	918	808	1783
Lophostoma evotis	202	3500	0.0646607	1.12036	1.0557	3124	2922	6422
Eptesicus brasiliensis	112	536	0.324638	1.55362	1.22899	345	233	769
Rhogeessa aeneus	30	2871	0.013363	1.27884	1.26548	2245	2215	5086
Myotis albescens	375	3951	0.149402	1.5741	1.4247	2510	2135	6086
Molossus aztecus	47	198	0.451923	1.90385	1.45192	104	57	255

## Sheet: 245_CAN_2030
Species	Losses (# of pixels)	Gains (# of pixels)	% Loss	% Gained	Range change	# of pixels with climatic suitability under baseline scenario	# of pixels under non-dispersal assumption	# of pixels under limited full-dispersal assumption
Mimon cozumelae	1511	65	0.780879	0.0335917	-0.747287	1935	424	489
Lampronycteris brachyotis	3473	69	0.587947	0.0116811	-0.576265	5907	2434	2503
Balantiopteryx io	659	265	0.779882	0.313609	-0.466272	845	186	451
Bauerus dubiaquercus	2183	1	0.460063	0.000210748	-0.459852	4745	2562	2563
Tadarida brasiliensis	657	27	0.454043	0.0186593	-0.435384	1447	790	817
Rhogeessa genowaysi	73	3	0.426901	0.0175439	-0.409357	171	98	101
Myotis thysanodes	244	0	0.407346	0	-0.407346	599	355	355
Myotis californicus	336	1	0.37626	0.00111982	-0.37514	893	557	558
Eptesicus fuscus	478	0	0.351988	0	-0.351988	1358	880	880
Myotis keaysi	3185	126	0.343878	0.013604	-0.330274	9262	6077	6203
Lophostoma brasiliense	1211	264	0.421657	0.091922	-0.329735	2872	1661	1925
Eumops auripendulus	1361	87	0.349782	0.0223593	-0.327422	3891	2530	2617
Myotis velifer	488	25	0.342456	0.0175439	-0.324912	1425	937	962
Pteronotus gymnonotus	488	126	0.436494	0.112701	-0.323792	1118	630	756
Mean	1167.64	75.6429	0.465684	0.0467533	-0.418931	2604.86	1437.21	1512.86
Perimyotis subflavus	244	48	0.36858	0.0725076	-0.296073	662	418	466
Thyroptera tricolor	430	20	0.299861	0.013947	-0.285914	1434	1004	1024
Median	658	56.5	0.424279	0.0181016	-0.391243	1436	835	848.5
Peropteryx macrotis	2066	451	0.362393	0.0791089	-0.283284	5701	3635	4086
Promops centralis	1913	661	0.393055	0.135813	-0.257243	4867	2954	3615
Corynorhinus mexicanus	260	5	0.247383	0.00475737	-0.242626	1051	791	796
Micronycteris microtis	1506	569	0.305291	0.115346	-0.189945	4933	3427	3996
Peropteryx kappleri	789	92	0.203351	0.0237113	-0.179639	3880	3091	3183
Lasiurus borealis	163	55	0.263754	0.0889968	-0.174757	618	455	510
Mormoops megalophylla	1275	198	0.199188	0.0309327	-0.168255	6401	5126	5324
Pteronotus davyi	2370	1049	0.287203	0.127121	-0.160082	8252	5882	6931
Phylloderma stenops	233	154	0.288366	0.190594	-0.0977723	808	575	729
Myotis fortidens	759	614	0.23361	0.188981	-0.0446291	3249	2490	3104
Platyrrhinus helleri	444	446	0.119451	0.119989	0.000538068	3717	3273	3719
Glyphonycteris sylvestris	315	323	0.222458	0.228107	0.00564972	1416	1101	1424
Lonchorhina aurita	391	452	0.123188	0.142407	0.0192187	3174	2783	3235
Molossus coibensis	2	30	0.00522193	0.078329	0.073107	383	381	411
Diclidurus albus	207	541	0.046423	0.121328	0.0749047	4459	4252	4793
Nyctinomops femorosaccus	30	116	0.0268577	0.10385	0.0769919	1117	1087	1203
Lasiurus blossevillii	157	619	0.03388	0.133578	0.0996979	4634	4477	5096
Pteronotus parnellii	100	1352	0.00977899	0.132212	0.122433	10226	10126	11478
Eptesicus furinalis	379	1050	0.0715229	0.198151	0.126628	5299	4920	5970
Nyctinomops macrotis	78	179	0.0979899	0.224874	0.126884	796	718	897
Rhynchonycteris naso	376	1036	0.0877684	0.24183	0.154062	4284	3908	4944
Rhogeessa tumida	30	1427	0.00349203	0.166104	0.162612	8591	8561	9988
Micronycteris schmidtorum	87	1677	0.0102594	0.197759	0.1875	8480	8393	10070
Lasiurus xanthinus	374	1217	0.0902727	0.293748	0.203476	4143	3769	4986
Lasiurus ega	78	1689	0.0100154	0.216872	0.206857	7788	7710	9399
Rhogeessa parvula	255	1605	0.0439655	0.276724	0.232759	5800	5545	7150
Molossus rufus	22	2196	0.00274966	0.274466	0.271716	8001	7979	10175
Myotis elegans	207	1252	0.0564956	0.341703	0.285207	3664	3457	4709
Nyctinomops aurispinosus	7	287	0.00733753	0.300839	0.293501	954	947	1234
Macrotus waterhousii	31	1670	0.00579873	0.312383	0.306584	5346	5315	6985
Saccopteryx leptura	125	686	0.0713063	0.391329	0.320023	1753	1628	2314
Saccopteryx bilineata	266	2081	0.0469965	0.367668	0.320671	5660	5394	7475
Lasiurus intermedius	75	2328	0.0124605	0.386775	0.374315	6019	5944	8272
Nyctinomops laticaudatus	13	2687	0.00184084	0.380487	0.378646	7062	7049	9736
Eumops underwoodi	209	1121	0.102652	0.550589	0.447937	2036	1827	2948
Myotis nigricans	433	2295	0.105894	0.561262	0.455368	4089	3656	5951
Balantiopterix plicata	8	1110	0.00353826	0.490933	0.487395	2261	2253	3363
Molossus sinaloae	131	1924	0.0394103	0.578821	0.53941	3324	3193	5117
Macrophyllum macrophyllum	139	1100	0.079565	0.629651	0.550086	1747	1608	2708
Eumops bonariensis	0	3621	0	0.662823	0.662823	5463	5463	9084
Eumops nanus	156	767	0.169935	0.835512	0.665577	918	762	1529
Pteronotus personatus	297	4218	0.0557537	0.791815	0.736062	5327	5030	9248
Molossus pretiosus	95	697	0.121483	0.891304	0.769821	782	687	1384
Mimon crenulatum	69	3452	0.0171046	0.855726	0.838622	4034	3965	7417
Phyllostomus discolor	155	2495	0.0606654	0.976517	0.915851	2555	2400	4895
Lophostoma evotis	151	3270	0.0483355	1.04673	0.998399	3124	2973	6243
Rhogeessa aeneus	38	3493	0.0169265	1.5559	1.53898	2245	2207	5700
Myotis albescens	230	5210	0.0916335	2.0757	1.98406	2510	2280	7490
Eptesicus brasiliensis	63	1774	0.182609	5.14203	4.95942	345	282	2056
Molossus aztecus	19	554	0.182692	5.32692	5.14423	104	85	639

## Sheet: 585_CAN_2030
Species	Losses (# of pixels)	Gains (# of pixels)	% Loss	% Gained	Range change	# of pixels with climatic suitability under baseline scenario	# of pixels under non-dispersal assumption	# of pixels under limited full-dispersal assumption
Mimon cozumelae	1643	79	0.849096	0.0408269	-0.808269	1935	292	371
Lampronycteris brachyotis	3988	58	0.675131	0.00981886	-0.665312	5907	1919	1977
Tadarida brasiliensis	697	21	0.481686	0.0145128	-0.467173	1447	750	771
Balantiopteryx io	659	265	0.779882	0.313609	-0.466272	845	186	451
Rhogeessa genowaysi	78	2	0.45614	0.0116959	-0.444444	171	93	95
Bauerus dubiaquercus	2149	67	0.452898	0.0141201	-0.438778	4745	2596	2663
Promops centralis	2540	570	0.521882	0.117115	-0.404767	4867	2327	2897
Thyroptera tricolor	583	4	0.406555	0.0027894	-0.403766	1434	851	855
Pteronotus gymnonotus	543	100	0.485689	0.0894454	-0.396243	1118	575	675
Myotis thysanodes	234	0	0.390651	0	-0.390651	599	365	365
Lophostoma brasiliense	1355	235	0.471797	0.0818245	-0.389972	2872	1517	1752
Myotis keaysi	3695	148	0.398942	0.0159793	-0.382963	9262	5567	5715
Myotis californicus	343	2	0.384099	0.00223964	-0.381859	893	550	552
Eptesicus fuscus	504	0	0.371134	0	-0.371134	1358	854	854
Peropteryx macrotis	2444	455	0.428697	0.0798106	-0.348886	5701	3257	3712
Perimyotis subflavus	270	40	0.407855	0.060423	-0.347432	662	392	432
Myotis velifer	480	27	0.336842	0.0189474	-0.317895	1425	945	972
Median	678	62.5	0.454519	0.015246	-0.400004	1440.5	800.5	812.5
Eumops auripendulus	1308	110	0.33616	0.0282704	-0.30789	3891	2583	2693
Mormoops megalophylla	2137	172	0.333854	0.0268708	-0.306983	6401	4264	4436
Phylloderma stenops	329	81	0.407178	0.100248	-0.306931	808	479	560
Corynorhinus mexicanus	312	9	0.29686	0.00856327	-0.288297	1051	739	748
Pteronotus davyi	3069	879	0.37191	0.10652	-0.26539	8252	5183	6062
Mean	1306	147.239	0.456498	0.0503859	-0.404405	2916.72	1612.37	1757.41
Lasiurus borealis	180	48	0.291262	0.0776699	-0.213592	618	438	486
Micronycteris microtis	1665	725	0.337523	0.146969	-0.190553	4933	3268	3993
Peropteryx kappleri	722	215	0.186082	0.0554124	-0.13067	3880	3158	3373
Myotis fortidens	779	631	0.239766	0.194214	-0.0455525	3249	2470	3101
Platyrrhinus helleri	524	460	0.140974	0.123756	-0.0172182	3717	3193	3653
Diclidurus albus	368	446	0.0825297	0.100022	0.0174927	4459	4091	4537
Lasiurus xanthinus	1154	1233	0.278542	0.29761	0.0190683	4143	2989	4222
Lasiurus blossevillii	409	585	0.0882607	0.126241	0.0379801	4634	4225	4810
Lonchorhina aurita	574	733	0.180844	0.230939	0.0500945	3174	2600	3333
Glyphonycteris sylvestris	300	382	0.211864	0.269774	0.0579096	1416	1116	1498
Molossus coibensis	3	26	0.0078329	0.0678851	0.0600522	383	380	406
Nyctinomops femorosaccus	16	139	0.0143241	0.12444	0.110116	1117	1101	1240
Pteronotus parnellii	104	1355	0.0101702	0.132505	0.122335	10226	10122	11477
Rhynchonycteris naso	438	976	0.102241	0.227824	0.125584	4284	3846	4822
Eptesicus furinalis	512	1216	0.096622	0.229477	0.132855	5299	4787	6003
Rhogeessa tumida	19	1551	0.00221162	0.180538	0.178326	8591	8572	10123
Myotis elegans	391	1075	0.106714	0.293395	0.186681	3664	3273	4348
Nyctinomops macrotis	60	210	0.0753769	0.263819	0.188442	796	736	946
Micronycteris schmidtorum	89	1721	0.0104953	0.202948	0.192453	8480	8391	10112
Lasiurus ega	86	1596	0.0110426	0.204931	0.193888	7788	7702	9298
Rhogeessa parvula	281	1435	0.0484483	0.247414	0.198966	5800	5519	6954
Saccopteryx leptura	258	657	0.147176	0.374786	0.22761	1753	1495	2152
Molossus rufus	39	2167	0.00487439	0.270841	0.265967	8001	7962	10129
Saccopteryx bilineata	404	2081	0.0713781	0.367668	0.29629	5660	5256	7337
Nyctinomops aurispinosus	3	297	0.00314465	0.311321	0.308176	954	951	1248
Myotis nigricans	589	1924	0.144045	0.470531	0.326486	4089	3500	5424
Macrotus waterhousii	29	1848	0.00542462	0.345679	0.340254	5346	5317	7165
Eumops underwoodi	242	942	0.118861	0.462672	0.343811	2036	1794	2736
Lasiurus intermedius	142	2281	0.023592	0.378967	0.355375	6019	5877	8158
Balantiopterix plicata	23	848	0.0101725	0.375055	0.364883	2261	2238	3086
Nyctinomops laticaudatus	3	2886	0.000424809	0.408666	0.408241	7062	7059	9945
Macrophyllum macrophyllum	163	926	0.0933028	0.530052	0.436749	1747	1584	2510
Eumops bonariensis	0	3793	0	0.694307	0.694307	5463	5463	9256
Molossus pretiosus	110	677	0.140665	0.865729	0.725064	782	672	1349
Molossus sinaloae	44	2510	0.0132371	0.755114	0.741877	3324	3280	5790
Pteronotus personatus	351	4428	0.0658907	0.831237	0.765346	5327	4976	9404
Mimon crenulatum	120	3574	0.0297471	0.885969	0.856222	4034	3914	7488
Phyllostomus discolor	220	2671	0.0861057	1.0454	0.959295	2555	2335	5006
Lophostoma evotis	149	3249	0.0476953	1.04001	0.992318	3124	2975	6224
Rhogeessa aeneus	30	3988	0.013363	1.77639	1.76303	2245	2215	6203
Myotis albescens	328	5389	0.130677	2.14701	2.01633	2510	2182	7571
Molossus aztecus	37	336	0.355769	3.23077	2.875	104	67	403
Eumops nanus	3	2681	0.00326797	2.92048	2.91721	918	915	3596
Eptesicus brasiliensis	64	2295	0.185507	6.65217	6.46667	345	281	2576

## Sheet: 245_BCC_2050
Species	Losses (# of pixels)	Gains (# of pixels)	% Loss	% Gained	Range change	# of pixels with climatic suitability under baseline scenario	# of pixels under non-dispersal assumption	# of pixels under limited full-dispersal assumption
Phylloderma stenops	666	12	0.824257	0.0148515	-0.809406	808	142	154
Mimon cozumelae	1416	79	0.730273	0.0407427	-0.689531	1939	523	602
Promops centralis	3511	244	0.721389	0.0501336	-0.671255	4867	1356	1600
Rhogeessa genowaysi	108	3	0.631579	0.0175439	-0.614035	171	63	66
Thyroptera tricolor	791	0	0.551604	0	-0.551604	1434	643	643
Lampronycteris brachyotis	3154	66	0.533943	0.0111732	-0.52277	5907	2753	2819
Peropteryx macrotis	3310	349	0.5806	0.0612173	-0.519383	5701	2391	2740
Balantiopteryx io	629	203	0.744379	0.240237	-0.504142	845	216	419
Myotis keaysi	4866	223	0.525372	0.0240769	-0.501296	9262	4396	4619
Perimyotis subflavus	284	18	0.429003	0.0271903	-0.401813	662	378	396
Pteronotus gymnonotus	518	72	0.463327	0.0644007	-0.398927	1118	600	672
Tadarida brasiliensis	600	38	0.414651	0.0262612	-0.38839	1447	847	885
Eptesicus fuscus	519	1	0.38218	0.000736377	-0.381443	1358	839	840
Pteronotus davyi	3557	411	0.431047	0.0498061	-0.381241	8252	4695	5106
Eumops auripendulus	1477	129	0.379594	0.0331534	-0.346441	3891	2414	2543
Myotis californicus	307	1	0.343785	0.00111982	-0.342665	893	586	587
Glyphonycteris sylvestris	905	465	0.639124	0.32839	-0.310734	1416	511	976
Median	728.5	69	0.529658	0.0267258	-0.502719	1440.5	741	756
Myotis velifer	457	19	0.320702	0.0133333	-0.307368	1425	968	987
Lophostoma brasiliense	1225	350	0.426532	0.121866	-0.304666	2872	1647	1997
Myotis thysanodes	186	4	0.310518	0.0066778	-0.30384	599	413	417
Mormoops megalophylla	1964	96	0.306827	0.0149977	-0.291829	6401	4437	4533
Mean	1417.2	129.636	0.510016	0.0533925	-0.456613	2850.39	1434.5	1561.68
Bauerus dubiaquercus	1296	203	0.27313	0.0427819	-0.230348	4745	3449	3652
Lonchorhina aurita	883	220	0.278198	0.0693132	-0.208885	3174	2291	2511
Lasiurus borealis	166	43	0.268608	0.0695793	-0.199029	618	452	495
Corynorhinus mexicanus	269	68	0.255947	0.0647003	-0.191246	1051	782	850
Nyctinomops macrotis	265	119	0.295759	0.132812	-0.162946	896	631	750
Myotis nigricans	1404	800	0.34336	0.195647	-0.147713	4089	2685	3485
Myotis fortidens	862	491	0.265312	0.151123	-0.114189	3249	2387	2878
Saccopteryx bilineata	1873	1428	0.330919	0.252297	-0.0786219	5660	3787	5215
Eumops underwoodi	346	191	0.169941	0.0938114	-0.0761297	2036	1690	1881
Nyctinomops femorosaccus	122	97	0.109221	0.0868397	-0.0223814	1117	995	1092
Myotis elegans	979	902	0.267194	0.246179	-0.0210153	3664	2685	3587
Platyrrhinus helleri	582	512	0.156578	0.137745	-0.0188324	3717	3135	3647
Molossus coibensis	16	14	0.0417755	0.0365535	-0.00522193	383	367	381
Micronycteris microtis	1455	1434	0.294952	0.290695	-0.00425704	4933	3478	4912
Rhogeessa parvula	1127	1175	0.19431	0.202586	0.00827586	5800	4673	5848
Peropteryx kappleri	608	715	0.156701	0.184278	0.0275773	3880	3272	3987
Diclidurus albus	266	390	0.0596546	0.0874636	0.0278089	4459	4193	4583
Lasiurus blossevillii	255	524	0.0550281	0.113077	0.0580492	4634	4379	4903
Rhynchonycteris naso	573	835	0.133754	0.194911	0.0611578	4284	3711	4546
Molossus sinaloae	659	960	0.198255	0.288809	0.0905535	3324	2665	3625
Lasiurus ega	261	989	0.0335131	0.12699	0.0934771	7788	7527	8516
Pteronotus parnellii	142	1300	0.0138862	0.127127	0.113241	10226	10084	11384
Micronycteris schmidtorum	513	1560	0.0604953	0.183962	0.123467	8480	7967	9527
Lasiurus intermedius	459	1391	0.0762585	0.231102	0.154843	6019	5560	6951
Lasiurus xanthinus	656	1347	0.158339	0.325127	0.166787	4143	3487	4834
Rhogeessa tumida	18	1563	0.00209522	0.181935	0.179839	8591	8573	10136
Macrotus waterhousii	63	1176	0.0117845	0.219978	0.208193	5346	5283	6459
Saccopteryx leptura	310	681	0.17684	0.388477	0.211637	1753	1443	2124
Phyllostomus discolor	748	1295	0.292759	0.506849	0.21409	2555	1807	3102
Molossus rufus	158	2109	0.0198318	0.264717	0.244885	7967	7809	9918
Eptesicus furinalis	1222	2549	0.23061	0.481034	0.250425	5299	4077	6626
Nyctinomops aurispinosus	24	278	0.0251572	0.291405	0.266247	954	930	1208
Balantiopterix plicata	19	828	0.00840336	0.36621	0.357806	2261	2242	3070
Nyctinomops laticaudatus	40	2768	0.00566412	0.391957	0.386293	7062	7022	9790
Macrophyllum macrophyllum	128	861	0.0732685	0.492845	0.419576	1747	1619	2480
Molossus pretiosus	194	548	0.248082	0.700767	0.452685	782	588	1136
Mimon crenulatum	452	2333	0.112048	0.578334	0.466287	4034	3582	5915
Pteronotus personatus	765	3383	0.143608	0.635067	0.491459	5327	4562	7945
Lophostoma evotis	481	2177	0.153969	0.696863	0.542894	3124	2643	4820
Eumops bonariensis	0	3763	0	0.688816	0.688816	5463	5463	9226
Molossus aztecus	37	159	0.355769	1.52885	1.17308	104	67	226
Eptesicus brasiliensis	120	525	0.347826	1.52174	1.17391	345	225	750
Eumops nanus	114	1218	0.124183	1.3268	1.20261	918	804	2022
Rhogeessa aeneus	168	3006	0.074833	1.33898	1.26414	2245	2077	5083
Myotis albescens	663	4459	0.264143	1.77649	1.51235	2510	1847	6306

## Sheet: 585_BCC_2050
Species	Losses (# of pixels)	Gains (# of pixels)	% Loss	% Gained	Range change	# of pixels with climatic suitability under baseline scenario	# of pixels under non-dispersal assumption	# of pixels under limited full-dispersal assumption
Phylloderma stenops	800	0	0.990099	0	-0.990099	808	8	8
Thyroptera tricolor	1282	0	0.894003	0	-0.894003	1434	152	152
Mimon cozumelae	1801	95	0.930749	0.0490956	-0.881654	1935	134	229
Perimyotis subflavus	546	2	0.824773	0.00302115	-0.821752	662	116	118
Rhogeessa genowaysi	137	2	0.80117	0.0116959	-0.789474	171	34	36
Lampronycteris brachyotis	4286	37	0.72558	0.00626375	-0.719316	5907	1621	1658
Promops centralis	3793	314	0.77933	0.0645161	-0.714814	4867	1074	1388
Peropteryx macrotis	4184	236	0.733906	0.0413962	-0.69251	5701	1517	1753
Lophostoma brasiliense	2188	286	0.761838	0.0995822	-0.662256	2872	684	970
Pteronotus gymnonotus	693	6	0.619857	0.00536673	-0.61449	1118	425	431
Balantiopteryx io	739	249	0.874556	0.294675	-0.579882	845	106	355
Myotis keaysi	4746	242	0.512416	0.0261283	-0.486288	9262	4516	4758
Tadarida brasiliensis	733	36	0.506565	0.0248791	-0.481686	1447	714	750
Eptesicus fuscus	627	0	0.461708	0	-0.461708	1358	731	731
Glyphonycteris sylvestris	1059	429	0.747881	0.302966	-0.444915	1416	357	786
Pteronotus davyi	4068	619	0.492971	0.0750121	-0.417959	8252	4184	4803
Bauerus dubiaquercus	2043	170	0.430558	0.0358272	-0.394731	4745	2702	2872
Median	1170.5	66	0.75486	0.0255037	-0.677383	1440.5	554.5	740.5
Myotis velifer	571	24	0.400702	0.0168421	-0.38386	1425	854	878
Myotis californicus	336	1	0.37626	0.00111982	-0.37514	893	557	558
Mormoops megalophylla	2347	98	0.366661	0.0153101	-0.351351	6401	4054	4152
Eumops auripendulus	1708	341	0.438962	0.0876381	-0.351324	3891	2183	2524
Mean	1811.7	147.864	0.6557	0.0539472	-0.599391	3038.66	1239.89	1393.2
Myotis thysanodes	175	3	0.292154	0.00500835	-0.287145	599	424	427
Corynorhinus mexicanus	321	67	0.305423	0.0637488	-0.241675	1051	730	797
Myotis nigricans	1617	749	0.395451	0.183174	-0.212277	4089	2472	3221
Saccopteryx bilineata	2823	1730	0.498763	0.305654	-0.19311	5660	2837	4567
Lasiurus borealis	189	70	0.305825	0.113269	-0.192557	618	429	499
Myotis fortidens	1125	551	0.34626	0.169591	-0.17667	3249	2124	2675
Platyrrhinus helleri	1113	466	0.299435	0.12537	-0.174065	3717	2604	3070
Myotis elegans	1434	907	0.391376	0.247544	-0.143832	3664	2230	3137
Micronycteris microtis	1984	1321	0.402189	0.267788	-0.134401	4933	2949	4270
Saccopteryx leptura	754	574	0.43012	0.327439	-0.102681	1753	999	1573
Lonchorhina aurita	1042	746	0.328292	0.235035	-0.0932577	3174	2132	2878
Eumops underwoodi	393	218	0.193026	0.107073	-0.0859528	2036	1643	1861
Molossus coibensis	38	10	0.0992167	0.0261097	-0.073107	383	345	355
Lasiurus blossevillii	408	519	0.0880449	0.111998	0.0239534	4634	4226	4745
Lasiurus xanthinus	1285	1414	0.310162	0.341299	0.0311369	4143	2858	4272
Rhynchonycteris naso	676	932	0.157796	0.217554	0.0597572	4284	3608	4540
Diclidurus albus	189	543	0.0423862	0.121776	0.07939	4459	4270	4813
Nyctinomops femorosaccus	52	151	0.0465533	0.135184	0.0886303	1117	1065	1216
Pteronotus parnellii	179	1359	0.0175044	0.132897	0.115392	10226	10047	11406
Nyctinomops macrotis	104	200	0.130653	0.251256	0.120603	796	692	892
Micronycteris schmidtorum	688	1718	0.0811321	0.202594	0.121462	8480	7792	9510
Rhogeessa parvula	552	1478	0.0951724	0.254828	0.159655	5800	5248	6726
Lasiurus ega	147	1439	0.0188752	0.184771	0.165896	7788	7641	9080
Peropteryx kappleri	520	1328	0.134021	0.342268	0.208247	3880	3360	4688
Rhogeessa tumida	17	1916	0.00197882	0.223024	0.221045	8591	8574	10490
Molossus sinaloae	692	1466	0.208183	0.441035	0.232852	3324	2632	4098
Molossus rufus	246	2250	0.0307462	0.281215	0.250469	8001	7755	10005
Lasiurus intermedius	412	1950	0.0684499	0.323974	0.255524	6019	5607	7557
Balantiopterix plicata	53	689	0.023441	0.304732	0.281291	2261	2208	2897
Macrophyllum macrophyllum	251	780	0.143675	0.44648	0.302805	1747	1496	2276
Nyctinomops aurispinosus	11	320	0.0115304	0.33543	0.323899	954	943	1263
Phyllostomus discolor	889	1732	0.347945	0.677886	0.329941	2555	1666	3398
Eptesicus furinalis	1419	3268	0.267786	0.61672	0.348934	5299	3880	7148
Macrotus waterhousii	19	2092	0.00355406	0.391321	0.387767	5346	5327	7419
Molossus pretiosus	264	591	0.337596	0.755754	0.418159	782	518	1109
Nyctinomops laticaudatus	36	3179	0.00509771	0.450156	0.445058	7062	7026	10205
Lophostoma evotis	426	2412	0.136364	0.772087	0.635723	3124	2698	5110
Pteronotus personatus	650	4224	0.12202	0.792942	0.670922	5327	4677	8901
Mimon crenulatum	266	3194	0.0659395	0.79177	0.72583	4034	3768	6962
Eumops bonariensis	0	4426	0	0.810178	0.810178	5463	5463	9889
Molossus aztecus	60	166	0.576923	1.59615	1.01923	104	44	210
Rhogeessa aeneus	90	3121	0.0400891	1.3902	1.35011	2245	2155	5276
Myotis albescens	810	5244	0.322709	2.08924	1.76653	2510	1700	6944
Eumops nanus	113	1860	0.123094	2.02614	1.90305	918	805	2665
Eptesicus brasiliensis	166	879	0.481159	2.54783	2.06667	345	179	1058

## Sheet: 245_CAN_2050
Species	Losses (# of pixels)	Gains (# of pixels)	% Loss	% Gained	Range change	# of pixels with climatic suitability under baseline scenario	# of pixels under non-dispersal assumption	# of pixels under limited full-dispersal assumption
Mimon cozumelae	1795	193	0.927649	0.0997416	-0.827907	1935	140	333
Lampronycteris brachyotis	4906	68	0.83054	0.0115118	-0.819028	5907	1001	1069
Bauerus dubiaquercus	3302	6	0.69589	0.00126449	-0.694626	4745	1443	1449
Balantiopteryx io	841	270	0.995266	0.319527	-0.67574	845	4	274
Rhogeessa genowaysi	101	2	0.590643	0.0116959	-0.578947	171	70	72
Myotis thysanodes	324	0	0.540902	0	-0.540902	599	275	275
Tadarida brasiliensis	799	24	0.552177	0.016586	-0.535591	1447	648	672
Lophostoma brasiliense	1754	244	0.610724	0.0849582	-0.525766	2872	1118	1362
Thyroptera tricolor	724	0	0.504881	0	-0.504881	1434	710	710
Eptesicus fuscus	627	0	0.461708	0	-0.461708	1358	731	731
Pteronotus gymnonotus	605	92	0.541145	0.0822898	-0.458855	1118	513	605
Myotis californicus	405	0	0.453527	0	-0.453527	893	488	488
Myotis keaysi	4237	177	0.457461	0.0191103	-0.43835	9262	5025	5202
Phylloderma stenops	447	100	0.553218	0.123762	-0.429455	808	361	461
Myotis velifer	628	30	0.440702	0.0210526	-0.419649	1425	797	827
Perimyotis subflavus	263	25	0.397281	0.0377644	-0.359517	662	399	424
Eumops auripendulus	1452	84	0.373169	0.0215883	-0.351581	3891	2439	2523
Median	676	27.5	0.546661	0.0178482	-0.515324	1391.5	580.5	638.5
Peropteryx macrotis	2501	568	0.438695	0.0996316	-0.339063	5701	3200	3768
Corynorhinus mexicanus	358	5	0.340628	0.00475737	-0.335871	1051	693	698
Mormoops megalophylla	2130	172	0.332761	0.0268708	-0.30589	6401	4271	4443
Micronycteris microtis	2175	797	0.440908	0.161565	-0.279343	4933	2758	3555
Lasiurus borealis	216	53	0.349515	0.0857605	-0.263754	618	402	455
Promops centralis	1864	798	0.382987	0.163961	-0.219026	4867	3003	3801
Peropteryx kappleri	893	187	0.230155	0.0481959	-0.181959	3880	2987	3174
Pteronotus davyi	1661	1151	0.201285	0.139481	-0.0618032	8252	6591	7742
Lonchorhina aurita	728	566	0.229364	0.178324	-0.0510397	3174	2446	3012
Mean	1348.59	208.87	0.497031	0.065824	-0.430708	2949.65	1596.06	1806.06
Diclidurus albus	411	421	0.0921731	0.0944158	0.00224266	4459	4048	4469
Myotis fortidens	762	773	0.234534	0.237919	0.00338566	3249	2487	3260
Platyrrhinus helleri	628	691	0.168953	0.185903	0.0169492	3717	3089	3780
Rhynchonycteris naso	664	882	0.154995	0.205882	0.050887	4284	3620	4502
Glyphonycteris sylvestris	396	497	0.279661	0.350989	0.0713277	1416	1020	1517
Lasiurus xanthinus	1049	1388	0.253198	0.335023	0.0818248	4143	3094	4482
Molossus coibensis	4	40	0.0104439	0.104439	0.0939948	383	379	419
Saccopteryx bilineata	1174	1713	0.20742	0.30265	0.0952297	5660	4486	6199
Saccopteryx leptura	300	481	0.171135	0.274387	0.103252	1753	1453	1934
Pteronotus parnellii	119	1386	0.011637	0.135537	0.1239	10226	10107	11493
Nyctinomops femorosaccus	14	169	0.0125336	0.151298	0.138765	1117	1103	1272
Nyctinomops macrotis	82	232	0.103015	0.291457	0.188442	796	714	946
Lasiurus ega	58	1621	0.00744735	0.208141	0.200693	7788	7730	9351
Rhogeessa tumida	12	1792	0.00139681	0.20859	0.207194	8591	8579	10371
Myotis elegans	403	1200	0.109989	0.327511	0.217522	3664	3261	4461
Micronycteris schmidtorum	99	1962	0.0116745	0.231368	0.219693	8480	8381	10343
Myotis nigricans	735	1713	0.179751	0.418929	0.239178	4089	3354	5067
Macrophyllum macrophyllum	244	709	0.139668	0.405839	0.266171	1747	1503	2212
Molossus rufus	38	2507	0.00474941	0.313336	0.308586	8001	7963	10470
Eptesicus furinalis	486	2142	0.0917154	0.404227	0.312512	5299	4813	6955
Rhogeessa parvula	85	1925	0.0146552	0.331897	0.317241	5800	5715	7640
Nyctinomops aurispinosus	0	357	0	0.374214	0.374214	954	954	1311
Macrotus waterhousii	14	2067	0.00261878	0.386644	0.384025	5346	5332	7399
Eumops underwoodi	264	1185	0.129666	0.582024	0.452358	2036	1772	2957
Lasiurus intermedius	22	2780	0.00365509	0.461871	0.458216	6019	5997	8777
Nyctinomops laticaudatus	5	3290	0.000708015	0.465874	0.465166	7062	7057	10347
Lasiurus blossevillii	22	2301	0.00474752	0.496547	0.4918	4634	4612	6913
Balantiopterix plicata	15	1159	0.00663423	0.512605	0.505971	2261	2246	3405
Molossus pretiosus	139	657	0.177749	0.840153	0.662404	782	643	1300
Eumops bonariensis	0	4234	0	0.775032	0.775032	5463	5463	9697
Pteronotus personatus	181	5447	0.0339778	1.02253	0.988549	5327	5146	10593
Molossus sinaloae	28	3504	0.00842359	1.05415	1.04573	3324	3296	6800
Lophostoma evotis	132	3401	0.0422535	1.08867	1.04641	3124	2992	6393
Mimon crenulatum	11	4309	0.00272682	1.06817	1.06544	4034	4023	8332
Phyllostomus discolor	240	3343	0.0939335	1.30841	1.21448	2555	2315	5658
Rhogeessa aeneus	30	4160	0.013363	1.85301	1.83964	2245	2215	6375
Myotis albescens	395	5906	0.157371	2.35299	2.19562	2510	2115	8021
Molossus aztecus	40	399	0.384615	3.83654	3.45192	104	64	463
Eumops nanus	4	4327	0.0043573	4.71351	4.70915	918	914	5241
Eptesicus brasiliensis	91	2112	0.263768	6.12174	5.85797	345	254	2366

## Sheet: 585_CAN _2050
Species	Losses (# of pixels)	Gains (# of pixels)	% Loss	% Gained	Range change	# of pixels with climatic suitability under baseline scenario	# of pixels under non-dispersal assumption	# of pixels under limited full-dispersal assumption
Lampronycteris brachyotis	5209	54	0.881835	0.0091417	-0.872693	5907	698	752
Mimon cozumelae	1884	229	0.973643	0.118346	-0.855297	1935	51	280
Thyroptera tricolor	1024	0	0.714086	0	-0.714086	1434	410	410
Rhogeessa genowaysi	123	2	0.719298	0.0116959	-0.707602	171	48	50
Lophostoma brasiliense	2171	190	0.755919	0.066156	-0.689763	2872	701	891
Balantiopteryx io	841	270	0.995266	0.319527	-0.67574	845	4	274
Tadarida brasiliensis	923	25	0.637871	0.0172771	-0.620594	1447	524	549
Phylloderma stenops	555	61	0.686881	0.075495	-0.611386	808	253	314
Myotis thysanodes	364	0	0.607679	0	-0.607679	599	235	235
Pteronotus gymnonotus	696	44	0.62254	0.039356	-0.583184	1118	422	466
Eptesicus fuscus	747	0	0.550074	0	-0.550074	1358	611	611
Myotis keaysi	5012	149	0.541136	0.0160872	-0.525049	9262	4250	4399
Perimyotis subflavus	343	19	0.518127	0.0287009	-0.489426	662	319	338
Myotis velifer	716	38	0.502456	0.0266667	-0.475789	1425	709	747
Promops centralis	2757	519	0.566468	0.106637	-0.459832	4867	2110	2629
Micronycteris microtis	2679	529	0.543077	0.107237	-0.43584	4933	2254	2783
Corynorhinus mexicanus	458	4	0.435775	0.0038059	-0.43197	1051	593	597
Median	882	49	0.630206	0.0276838	-0.609533	1429.5	473	507.5
Mormoops megalophylla	2758	144	0.43087	0.0224965	-0.408374	6401	3643	3787
Bauerus dubiaquercus	2043	170	0.430558	0.0358272	-0.394731	4745	2702	2872
Peropteryx macrotis	2733	612	0.47939	0.10735	-0.37204	5701	2968	3580
Eumops auripendulus	1520	177	0.390645	0.0454896	-0.345155	3891	2371	2548
Lasiurus borealis	260	52	0.420712	0.0841424	-0.33657	618	358	410
Peropteryx kappleri	1110	183	0.286082	0.0471649	-0.238918	3880	2770	2953
Saccopteryx bilineata	2348	1326	0.414841	0.234276	-0.180565	5660	3312	4638
Mean	1606.24	193.84	0.589418	0.0620223	-0.527676	2920.78	1311.56	1504.82
Lonchorhina aurita	1173	728	0.369565	0.229364	-0.140202	3174	2001	2729
Pteronotus davyi	2126	1012	0.257635	0.122637	-0.134998	8252	6126	7138
Diclidurus albus	857	397	0.192196	0.0890334	-0.103162	4459	3602	3999
Rhynchonycteris naso	1090	745	0.254435	0.173903	-0.0805322	4284	3194	3939
Myotis fortidens	904	775	0.278239	0.238535	-0.0397045	3249	2345	3120
Platyrrhinus helleri	820	732	0.220608	0.196933	-0.023675	3717	2897	3629
Myotis californicus	0	417	0	0	0	0	0	417
Macrophyllum macrophyllum	556	573	0.31826	0.327991	0.00973097	1747	1191	1764
Myotis nigricans	1057	1131	0.258498	0.276596	0.0180973	4089	3032	4163
Lasiurus xanthinus	1432	1542	0.345643	0.372194	0.0265508	4143	2711	4253
Saccopteryx leptura	298	349	0.191887	0.224726	0.0328397	1553	1255	1604
Glyphonycteris sylvestris	515	581	0.363701	0.410311	0.0466102	1416	901	1482
Myotis elegans	741	1119	0.202238	0.305404	0.103166	3664	2923	4042
Pteronotus parnellii	135	1403	0.0132016	0.137199	0.123998	10226	10091	11494
Rhogeessa parvula	575	1469	0.0991379	0.253276	0.154138	5800	5225	6694
Molossus coibensis	6	72	0.0156658	0.18799	0.172324	383	377	449
Eptesicus furinalis	1056	1971	0.199283	0.371957	0.172674	5299	4243	6214
Nyctinomops femorosaccus	7	231	0.00626679	0.206804	0.200537	1117	1110	1341
Eumops underwoodi	302	716	0.148476	0.352016	0.20354	2034	1732	2448
Nyctinomops macrotis	99	273	0.124372	0.342965	0.218593	796	697	970
Micronycteris schmidtorum	127	2083	0.0149764	0.245637	0.23066	8480	8353	10436
Rhogeessa tumida	15	2075	0.00174601	0.241532	0.239786	8591	8576	10651
Lasiurus ega	37	1929	0.0047509	0.247689	0.242938	7788	7751	9680
Molossus rufus	19	2576	0.0023747	0.32196	0.319585	8001	7982	10558
Lasiurus intermedius	118	2462	0.0196046	0.409038	0.389433	6019	5901	8363
Nyctinomops laticaudatus	2	3183	0.000283206	0.450722	0.450439	7062	7060	10243
Nyctinomops aurispinosus	0	435	0	0.455975	0.455975	954	954	1389
Macrotus waterhousii	9	2675	0.0016835	0.500374	0.498691	5346	5337	8012
Lasiurus blossevillii	26	3031	0.0056107	0.654079	0.648468	4634	4608	7639
Balantiopterix plicata	35	1546	0.0154799	0.683768	0.668288	2261	2226	3772
Eumops bonariensis	0	4703	0	0.860882	0.860882	5463	5463	10166
Molossus pretiosus	180	971	0.230179	1.24169	1.01151	782	602	1573
Pteronotus personatus	78	5824	0.0146424	1.0933	1.07866	5327	5249	11073
Lophostoma evotis	188	3678	0.0601793	1.17734	1.11716	3124	2936	6614
Mimon crenulatum	2	4656	0.000495786	1.15419	1.15369	4034	4032	8688
Molossus aztecus	61	183	0.586538	1.75962	1.17308	104	43	226
Molossus sinaloae	32	4431	0.00962696	1.33303	1.32341	3324	3292	7723
Phyllostomus discolor	216	3742	0.0845401	1.46458	1.38004	2555	2339	6081
Rhogeessa aeneus	15	4419	0.00668151	1.96837	1.96169	2245	2230	6649
Myotis albescens	441	6172	0.175697	2.45896	2.28327	2510	2069	8241
Eptesicus brasiliensis	105	2324	0.304348	6.73623	6.43188	345	240	2564
Eumops nanus	6	6056	0.00653595	6.59695	6.59041	918	912	6968

## Sheet: 245_BCC_2070
Species	Losses (# of pixels)	Gains (# of pixels)	% Loss	% Gained	Range change	# of pixels with climatic suitability under baseline scenario	# of pixels under non-dispersal assumption	# of pixels under limited full-dispersal assumption
Mimon cozumelae	1542	220	0.796899	0.113695	-0.683204	1935	393	613
Rhogeessa genowaysi	118	2	0.690058	0.0116959	-0.678363	171	53	55
Lampronycteris brachyotis	3808	35	0.644659	0.00592517	-0.638734	5907	2099	2134
Promops centralis	3563	504	0.732073	0.103555	-0.628519	4867	1304	1808
Myotis keaysi	5448	288	0.58821	0.0310948	-0.557115	9262	3814	4102
Perimyotis subflavus	374	12	0.564955	0.0181269	-0.546828	662	288	300
Thyroptera tricolor	769	3	0.536262	0.00209205	-0.53417	1434	665	668
Peropteryx macrotis	3479	483	0.610244	0.084722	-0.525522	5701	2222	2705
Phylloderma stenops	537	128	0.664604	0.158416	-0.506188	808	271	399
Balantiopteryx io	698	276	0.826036	0.326627	-0.499408	845	147	423
Eptesicus fuscus	547	3	0.402798	0.00220913	-0.400589	1358	811	814
Tadarida brasiliensis	610	96	0.421562	0.0663442	-0.355218	1447	837	933
Myotis californicus	301	23	0.337066	0.0257559	-0.31131	893	592	615
Pteronotus gymnonotus	571	227	0.510733	0.203041	-0.307692	1118	547	774
Corynorhinus mexicanus	313	29	0.297812	0.0275928	-0.270219	1051	738	767
Mormoops megalophylla	1981	311	0.309483	0.0485862	-0.260897	6401	4420	4731
Eumops auripendulus	1252	242	0.321768	0.0621948	-0.259573	3891	2639	2881
Median	654	112	0.576582	0.0398405	-0.515855	1396	701.5	770.5
Lophostoma brasiliense	1091	353	0.379875	0.122911	-0.256964	2872	1781	2134
Myotis thysanodes	152	1	0.253756	0.00166945	-0.252087	599	447	448
Bauerus dubiaquercus	1296	203	0.27313	0.0427819	-0.230348	4745	3449	3652
Glyphonycteris sylvestris	947	644	0.668785	0.454802	-0.213983	1416	469	1113
Myotis velifer	503	200	0.352982	0.140351	-0.212632	1425	922	1122
Pteronotus davyi	2960	1240	0.358701	0.150267	-0.208434	8252	5292	6532
Lonchorhina aurita	806	344	0.253938	0.108381	-0.145558	3174	2368	2712
Lasiurus borealis	152	69	0.245955	0.11165	-0.134304	618	466	535
Peropteryx kappleri	771	388	0.198711	0.1	-0.0987113	3880	3109	3497
Molossus coibensis	26	14	0.0697051	0.0375335	-0.0321716	373	347	361
Eumops underwoodi	340	292	0.166994	0.143418	-0.0235756	2036	1696	1988
Diclidurus albus	356	255	0.0798385	0.0571877	-0.0226508	4459	4103	4358
Saccopteryx bilineata	1597	1555	0.282155	0.274735	-0.00742049	5660	4063	5618
Mean	1211.68	275.871	0.432785	0.0992646	-0.332847	2859.87	1646.89	1921.37
Micronycteris microtis	1471	1483	0.298196	0.300628	0.0024326	4933	3462	4945
Myotis fortidens	683	700	0.210219	0.215451	0.00523238	3249	2566	3266
Platyrrhinus helleri	622	655	0.167339	0.176217	0.00887813	3717	3095	3750
Rhynchonycteris naso	673	776	0.157096	0.181139	0.024043	4284	3611	4387
Myotis nigricans	1244	1539	0.304231	0.376376	0.0721448	4089	2845	4384
Lasiurus xanthinus	984	1379	0.237509	0.332851	0.0953415	4143	3159	4538
Micronycteris schmidtorum	509	1559	0.0600236	0.183844	0.123821	8480	7971	9530
Molossus sinaloae	893	1326	0.268652	0.398917	0.130265	3324	2431	3757
Rhogeessa parvula	648	1405	0.111724	0.242241	0.130517	5800	5152	6557
Pteronotus parnellii	37	1377	0.00361823	0.134657	0.131039	10226	10189	11566
Nyctinomops femorosaccus	24	182	0.0214861	0.162936	0.14145	1117	1093	1275
Rhogeessa tumida	95	1585	0.0110581	0.184495	0.173437	8591	8496	10081
Lasiurus blossevillii	70	910	0.0151057	0.196375	0.181269	4634	4564	5474
Lasiurus ega	134	1759	0.017206	0.22586	0.208654	7788	7654	9413
Nyctinomops macrotis	94	276	0.11809	0.346734	0.228643	796	702	978
Saccopteryx leptura	233	763	0.132915	0.435254	0.302339	1753	1520	2283
Molossus rufus	61	2575	0.00762405	0.321835	0.314211	8001	7940	10515
Macrotus waterhousii	38	1796	0.00710812	0.335952	0.328844	5346	5308	7104
Lasiurus intermedius	222	2345	0.0368832	0.3896	0.352716	6019	5797	8142
Eptesicus furinalis	781	2798	0.147386	0.528024	0.380638	5299	4518	7316
Phyllostomus discolor	770	1743	0.30137	0.682192	0.380822	2555	1785	3528
Molossus pretiosus	235	561	0.300512	0.717391	0.41688	782	547	1108
Macrophyllum macrophyllum	162	932	0.0927304	0.533486	0.440756	1747	1585	2517
Nyctinomops laticaudatus	36	3289	0.00509771	0.465732	0.460634	7062	7026	10315
Nyctinomops aurispinosus	9	485	0.00943396	0.508386	0.498952	954	945	1430
Lophostoma evotis	570	2462	0.182458	0.788092	0.605634	3124	2554	5016
Mimon crenulatum	178	2915	0.0441249	0.722608	0.678483	4034	3856	6771
Pteronotus personatus	416	4194	0.0780927	0.78731	0.709217	5327	4911	9105
Balantiopterix plicata	21	1686	0.00928793	0.745688	0.7364	2261	2240	3926
Eumops bonariensis	0	4108	0	0.751968	0.751968	5463	5463	9571
Eumops nanus	249	1429	0.271242	1.55664	1.2854	918	669	2098
Rhogeessa aeneus	147	3190	0.0654788	1.42094	1.35546	2245	2098	5288
Myotis albescens	403	5261	0.160558	2.09602	1.93546	2510	2107	7368
Eptesicus brasiliensis	137	872	0.397101	2.52754	2.13043	345	208	1080
Myotis elegans	628	13767	0.171397	3.75737	3.58597	3664	3036	16803
Molossus aztecus	42	512	0.403846	4.92308	4.51923	104	62	574

## Sheet: 585_BCC_2070
Species	Losses (# of pixels)	Gains (# of pixels)	% Loss	% Gained	Range change	# of pixels with climatic suitability under baseline scenario	# of pixels under non-dispersal assumption	# of pixels under limited full-dispersal assumption
Phylloderma stenops	779	0	0.964109	0	-0.964109	808	29	29
Thyroptera tricolor	1366	0	0.95258	0	-0.95258	1434	68	68
Lophostoma brasiliense	2697	38	0.939067	0.0132312	-0.925836	2872	175	213
Mimon cozumelae	1918	178	0.991214	0.0919897	-0.899225	1935	17	195
Rhogeessa genowaysi	151	2	0.883041	0.0116959	-0.871345	171	20	22
Lampronycteris brachyotis	5113	22	0.865583	0.00372439	-0.861859	5907	794	816
Balantiopteryx io	837	128	0.990533	0.151479	-0.839053	845	8	136
Mean	1837.29	52.5714	0.940875	0.0388744	-0.902001	1996	158.714	211.286
Median	1366	22	0.95258	0.0116959	-0.899225	1434	29	136
Perimyotis subflavus	530	4	0.800604	0.0060423	-0.794562	662	132	136
Pteronotus gymnonotus	831	5	0.743292	0.00447227	-0.738819	1118	287	292
Peropteryx macrotis	4309	299	0.755832	0.0524469	-0.703385	5701	1392	1691
Tadarida brasiliensis	983	32	0.679337	0.0221147	-0.657222	1447	464	496
Promops centralis	3582	394	0.735977	0.0809534	-0.655024	4867	1285	1679
Eptesicus fuscus	888	0	0.653903	0	-0.653903	1358	470	470
Myotis keaysi	5844	162	0.630965	0.0174908	-0.613474	9262	3418	3580
Myotis californicus	529	0	0.592385	0	-0.592385	893	364	364
Myotis velifer	839	6	0.588772	0.00421053	-0.584561	1425	586	592
Mormoops megalophylla	3774	77	0.589595	0.0120294	-0.577566	6401	2627	2704
Glyphonycteris sylvestris	1143	374	0.807203	0.264124	-0.543079	1416	273	647
Myotis thysanodes	286	0	0.477462	0	-0.477462	599	313	313
Corynorhinus mexicanus	567	84	0.539486	0.0799239	-0.459562	1051	484	568
Pteronotus davyi	3898	359	0.47237	0.0435046	-0.428866	8252	4354	4713
Lasiurus borealis	309	49	0.5	0.079288	-0.420712	618	309	358
Bauerus dubiaquercus	2043	170	0.430558	0.0358272	-0.394731	4745	2702	2872
Saccopteryx leptura	1080	451	0.616087	0.257273	-0.358813	1753	673	1124
Myotis fortidens	1540	408	0.473992	0.125577	-0.348415	3249	1709	2117
Lasiurus xanthinus	2486	1259	0.600048	0.303886	-0.296162	4143	1657	2916
Myotis elegans	1974	903	0.538755	0.246452	-0.292303	3664	1690	2593
Eumops underwoodi	777	251	0.381631	0.123281	-0.25835	2036	1259	1510
Platyrrhinus helleri	1265	459	0.340328	0.123487	-0.216842	3717	2452	2911
Micronycteris microtis	2294	1343	0.465031	0.272248	-0.192783	4933	2639	3982
Saccopteryx bilineata	2751	1863	0.486042	0.329152	-0.15689	5660	2909	4772
Myotis nigricans	1527	888	0.373441	0.217168	-0.156273	4089	2562	3450
Molossus aztecus	51	41	0.490385	0.394231	-0.0961538	104	53	94
Rhynchonycteris naso	1002	745	0.233894	0.173903	-0.0599907	4284	3282	4027
Molossus coibensis	29	21	0.075718	0.0548303	-0.0208877	383	354	375
Nyctinomops macrotis	206	194	0.258794	0.243719	-0.0150754	796	590	784
Macrophyllum macrophyllum	625	606	0.357756	0.34688	-0.0108758	1747	1122	1728
Eptesicus furinalis	1995	1952	0.376486	0.368371	-0.00811474	5299	3304	5256
Balantiopterix plicata	238	250	0.105263	0.110571	0.00530739	2261	2023	2273
Eumops auripendulus	1315	1436	0.337959	0.369057	0.0310974	3891	2576	4012
Diclidurus albus	267	610	0.0598789	0.136802	0.0769231	4459	4192	4802
Pteronotus parnellii	389	1317	0.0380403	0.128789	0.0907491	10226	9837	11154
Nyctinomops femorosaccus	42	154	0.0376007	0.137869	0.100269	1117	1075	1229
Micronycteris schmidtorum	572	1858	0.0674528	0.219104	0.151651	8480	7908	9766
Lasiurus ega	62	1518	0.00796097	0.194915	0.186954	7788	7726	9244
Peropteryx kappleri	486	1301	0.125258	0.335309	0.210052	3880	3394	4695
Lasiurus intermedius	541	1842	0.089882	0.306031	0.216149	6019	5478	7320
Lonchorhina aurita	1322	2065	0.416509	0.650599	0.234089	3174	1852	3917
Molossus rufus	406	2338	0.0507437	0.292213	0.24147	8001	7595	9933
Rhogeessa tumida	12	2446	0.00139681	0.284717	0.28332	8591	8579	11025
Rhogeessa parvula	196	1845	0.0337931	0.318103	0.28431	5800	5604	7449
Nyctinomops aurispinosus	16	350	0.0167715	0.366876	0.350105	954	938	1288
Nyctinomops laticaudatus	42	3096	0.00594732	0.438403	0.432455	7062	7020	10116
Lasiurus blossevillii	90	2110	0.0194217	0.45533	0.435909	4634	4544	6654
Macrotus waterhousii	66	3096	0.0123457	0.579125	0.566779	5346	5280	8376
Molossus pretiosus	281	812	0.359335	1.03836	0.679028	782	501	1313
Pteronotus personatus	435	5610	0.0816595	1.05313	0.971466	5327	4892	10502
Eumops bonariensis	0	5310	0	0.971993	0.971993	5463	5463	10773
Mimon crenulatum	21	4647	0.00520575	1.15196	1.14675	4034	4013	8660
Molossus sinaloae	11	4070	0.00330927	1.22443	1.22112	3324	3313	7383
Phyllostomus discolor	538	3668	0.210568	1.43562	1.22505	2555	2017	5685
Lophostoma evotis	48	4905	0.0153649	1.5701	1.55474	3124	3076	7981
Rhogeessa aeneus	5	4481	0.00222717	1.99599	1.99376	2245	2240	6721
Myotis albescens	624	6491	0.248606	2.58606	2.33745	2510	1886	8377
Eptesicus brasiliensis	127	2201	0.368116	6.37971	6.01159	345	218	2419
Eumops nanus	3	6070	0.00326797	6.6122	6.60893	918	915	6985

[truncated: 3 more sheets: 245_CAN_2070, 585_CAN_2070, Total]
