# Supplementary material for: Impact of climate change on the distribution of insectivorous bats: Implications for small-scale farming in southern Mexico
Source: PLoS One. 2024 Dec 2;19(12):e0310623. doi: 10.1371/journal.pone.0310623 (PMC11611147; doi:10.1371/journal.pone.0310623)
Supplement: S3 File — (XLSX) [file pone.0310623.s003.xlsx]

## Sheet: Gender
Personal information
Number of interviewee	Gender
1	Male
2	Male
3	Male
4	Female
5	Male
6	Male
7	Female
8	Male
9	Male
10	Male
11	Male
12	Male
13	Male
14	Male
15	Male
16	Male
17	Male
18	Male
19	Male
20	Male
21	Female
22	Male
23	Male
24	Male
25	Male
26	Male
27	Male
28	Male
29	Male
30	Male
31	Male
32	Female
33	Female
34	Male
35	Female
36	Male
37	Male
38	Male
39	Male
40	Female
41	Female
42	Female
43	Male
44	Male
45	Male
46	Male
47	Male
48	Female
49	Male
50	Male
51	Female
52	Male
53	Male

## Sheet: Municipality
Locality of the interview
Number of interviewee	Municipality
1	Teopisca
2	Teopisca
3	Teopisca
4	Teopisca
5	Teopisca
6	Teopisca
7	Teopisca
8	Teopisca
9	Teopisca
10	Amatenango del Valle
11	Amatenango del Valle
12	Amatenango del Valle
13	Xijilte
14	Amatenango del Valle
15	Amatenango del Valle
16	Amatenango del Valle
17	Amatenango del Valle
18	Amatenango del Valle
19	Amatenango del Valle
20	Amatenango del Valle
21	Amatenango del Valle
22	Amatenango del Valle
23	Amatenango del Valle
24	Amatenango del Valle
25	Amatenango del Valle
26	Zinacantán
27	Amatenango del Valle
28	Zinacantán
29	Zinacantán
30	Zinacantán
31	Zinacantán
32	Venustiano Carranza
33	San José Chatetic
34	San José Chatetic
35	San José Chatetic
36	San José Chatetic
37	San José Chatetic
38	San José Chatetic
39	San José Chatetic
40	San Isidro Chijilté
41	San Isidro Chijilté
42	Palenque
43	San Isidro Chijilté
44	San Isidro Chijilté
45	San Isidro Chijilté
46	San Isidro Chijilté
47	San Isidro Chijilté
48	San Isidro Chijilté
49	San Isidro Chijilté
50	San Isidro Chijilté
51	San Isidro Chijilté
52	Socoltenango
53	San Juan Chamula

## Sheet: 1
How many people live with you at home?
Number of respondent	People that live in one single home
1	7
2	2
3	5
4	7
5	5
6	4
7	6
8	6
9	4
10	2
11	2
12	2
13	4
14	7
15	4
16	4
17	2
18	5
19	8
20	3
21	2
22	2
23	3
24	2
25	5
26	2
27	10
28	9
29	5
30	5
31	4
32	4
33	x
34	8
35	9
36	5
37	11
38	6
39	9
40	8
41	5
42	2
43	9
44	2
45	5
46	3
47	6
48	6
49	8
50	6
51	4
52	3
53	6

## Sheet: 2
Which is your main occupation?
Number of respondent	Main occupation
5	Construction Laborer
6	Construction Laborer
30	Construction Laborer
4	Housewife
7	Housewife
40	Housewife
48	Housewife
51	Housewife
21	Craftsman/Craftswoman
26	Craftsman/Craftswoman
32	Craftsman/Craftswoman
29	Firewood gatherer
2	Merchandiser
8	Merchandiser
9	Merchandiser
11	Merchandiser
12	Merchandiser
13	Merchandiser
14	Merchandiser
15	Merchandiser
16	Merchandiser
17	Merchandiser
18	Merchandiser
19	Merchandiser
20	Merchandiser
22	Merchandiser
23	Merchandiser
25	Merchandiser
27	Merchandiser
31	Merchandiser
35	Merchandiser
36	Merchandiser
38	Merchandiser
39	Merchandiser
41	Merchandiser
42	Merchandiser
43	Merchandiser
44	Merchandiser
45	Merchandiser
47	Merchandiser
50	Merchandiser
52	Merchandiser
49	Takes care of the animals
1	Merchandiser
53	Works at a orchidarium
3	x
10	x
24	x
28	x
33	x
34	x
37	x
46	x

## Sheet: 3
With which ethnic group do you identify?
Number of respondent	Ethnic group
1	Tseltal
2	Tseltal
3	Tseltal
4	Tseltal
5	Tseltal
6	Tseltal
7	Tseltal
8	Mestizo
9	Mestizo
10	Tseltal
11	Tseltal
12	Tseltal
13	Mestizo
14	Tseltal
15	Tseltal
16	Tseltal
17	Tseltal
18	Tseltal
19	Tseltal
20	Tseltal
21	Tseltal
22	Tseltal
23	Tseltal
24	Tseltal
25	Tseltal
26	Tzotzil
27	Tseltal
28	Tzotzil
29	Tzotzil
30	Tzotzil
31	Tzotzil
32	Tzotzil
33	Tseltal
34	Tseltal
35	Tseltal
36	Tseltal
37	Tseltal
38	Tseltal
39	Tseltal
40	Mestizo
41	Mestizo
42	Chol
43	Mestizo
44	Mestizo
45	Mestizo
46	Tseltal
47	Tzotzil
48	Mestizo
49	Mestizo
50	Mestizo
51	Mestizo
52	Mestizo
53	Tzotzil

## Sheet: 4
Have you seen bats in your field during your last year?
Number of respondent
1	Yes
2	No
3	Yes
4	Yes
5	Yes
6	Yes
7	Yes
8	No
9	Yes
10	Yes
11	Yes
12	Yes
13	Yes
14	Yes
15	Yes
16	Yes
17	Yes
18	Yes
19	No
20	No
21	Yes
22	Yes
23	No
24	Yes
25	Yes
26	Yes
27	No
28	No
29	No
30	Yes
31	Si, in caves
32	Yes
33	Yes
34	Yes
35	No
36	Yes
37	Doesn't know
38	Yes
39	Yes
40	Yes
41	No
42	Yes
43	Yes
44	Yes
45	Yes
46	Si, because it is a hot land
47	Yes
48	Yes
49	Yes
50	No
51	Yes
52	Yes
53	Yes

## Sheet: 5
What do bats eat?
Number of respondent	Food
27	Blood
25	Fruit
2	Flowers
5	Insects
8	Doesn't know
5	Maize

## Sheet: 6
Inside the fields, have you seen bats? What do you think they do around them?
Number of respondent
1	Yes
2	No
3	No
4	No
5	No
6	Yes
7	No
8	No
9	No
10	No
11	No
12	No
13	Yes, they look for fruit and animals
14	No
15	No
16	No
17	No
18	No
19	Si
20	No
21	x
22	Yes, sometimes
23	No
24	No
25	No
26	Yes
27	No
28	No
29	No
30	Yes
31	Doesn´t know
32	No
33	No
34	No
35	x
36	They go out at night
37	Doesn't know
38	x
39	Yes, they go out at night
40	x
41	No
42	No
43	No
44	No
45	Yes
46	No
47	No
48	Yes
49	Yes
50	Yes
51	No
52	Yes
53	No

## Sheet: 7
Do you think bats help your milpa?
Number of respondent
1	No, they destroy it
2	No
3	No
4	No
5	No, they harm the milpa
6	No, they harm the milpa
7	Yes
8	Yes
9	No
10	No
11	Doesn't know
12	Doesn't know
13	No
14	Doesn't know
15	No, they harm the milpa because they eat it
16	Doesn't know
17	No
18	Yes, because they do not eat maize
19	Yes
20	No
21	No
22	No
23	No
24	Doesn't know
25	No
26	Doesn't know
27	No
28	No
29	They harm the maize because they eat it
30	No
31	No
32	They harm the maize because they eat it
33	They harm
34	No, they just boder the animals
35	No
36	No
37	No
38	No
39	Doesn't know
40	They harm the maize because they eat it
41	Yes, they eat what harms the milpa
42	Doesn't know
43	No
44	Yes, because they help polinizing
45	Yes, they help the milpa by reducing the insects
46	Doesn't know
47	They help with the seed trasnportation
48	They harm the maize because they eat it
49	They are enoying
50	Yes, because they eat insects that might harm the milpa
51	They help because the eat and that is nature
52	No
53	No

## Sheet: 8
In recent years, have you seen fewer or more bats in the area?
Number of respondent
1	Many bats around the milpa
2	Less
3	Less
4	Many bats and they get killed
5	Fewere because they get killed
6	Less
7	Less
8	Less
9	Doesn't know
10	The same
11	Few
12	Few
13	Less
14	More
15	More
16	More or less
17	Less
18	Few
19	Sometimes
20	No
21	No
22	Less
23	No
24	Few
25	Less
26	Less
27	Nothing
28	Few
29	Few
30	More
31	Few
32	More
33	More
34	Less
35	No
36	No
37	Less
38	More
39	Less
40	Less
41	Less
42	Less
43	More
44	Few
45	Less
46	No
47	More
48	Less
49	Less
50	Less
51	Less
52	A lot less
53	No

[truncated: 9 more sheets: 9, 10, 11, 12, 13, 14, 15, 16, 17]
